# Supplementary material for: Identification and Characterisation of Canine Osteosarcoma Biomarkers and Therapeutic Targets
Source: Cancers (Basel). 2026 Jan 14;18(2):262. doi: 10.3390/cancers18020262 (PMC12838725; doi:10.3390/cancers18020262)
Supplement: Supplementary file 1 [file cancers-18-00262-s001.zip]

Archive with 1 entries (1 files):
- cancers-4053512-supplementary.pdf
